# Supplementary material for: A Large-Scale Multispecialty Evaluation of Web-Based Simulation in Medical Microbiology Laboratory Education: Randomized Controlled Trial
Source: JMIR Med Educ. 2025 Jul 30;11:e72495. doi: 10.2196/72495 (PMC12310184; doi:10.2196/72495)
Supplement: Multimedia Appendix 3 [file mededu-v11-e72495-s003.xlsx]

## Sheet: Sheet1
Evaluation of Virtual Experiment's Three-Module Design: Review, Learning, and Assessment
Medical Specialty	Reasonable n (%)	Partially reasonable n (%)	Unreasonable n (%)
Total	1214 (94.7%)	34 (2.7%)	34 (2.7%)
Clinic Medicine	360 (93.0%)	16 (4.1%)	11 (2.8%)
Traditional Chinese Medicine	97 (96.0%)	0 (0.0%)	4 (4.0%)
Pediatrics	140 (92.7%)	4 (2.6%)	7 (4.6%)
Nursing	240 (92.0%)	12 (4.6%)	9 (3.4%)
Medical Imaging	106 (97.2%)	2 (1.8%)	1 (0.9%)
Preventive Medicine	75 (100.0%)	0 (0.0%)	0 (0.0%)
Clinical Pharmacy	51 (96.2%)	0 (0.0%)	2 (3.8%)
Science of Acupuncture and Moxibustion	99 (100.0%)	0 (0.0%)	0 (0.0%)
Traditional Chinese Pharmacology	46 (100.0%)	0 (0.0%)	0 (0.0%)
