# Supplementary material for: A Large-Scale Multispecialty Evaluation of Web-Based Simulation in Medical Microbiology Laboratory Education: Randomized Controlled Trial
Source: JMIR Med Educ. 2025 Jul 30;11:e72495. doi: 10.2196/72495 (PMC12310184; doi:10.2196/72495)
Supplement: Multimedia Appendix 4 [file mededu-v11-e72495-s004.xlsx]

## Sheet: Sheet2
Evaluation of the virtual simulation experiment interface design and usability
Medical Specialty	Well-designed layout with clearly identifiable functional modules n (%)	Basic functions are findable, but some aspects lack intuitiveness n (%)	Poor interface design, making it difficult to distinguish and use functions n (%)
Total	658 (51.3%)	583 (45.5%)	41 (3.2%)
Clinic Medicine	200 (51.7%)	170 (43.9%)	17 (4.4%)
Traditional Chinese Medicine	41 (40.6%)	54 (53.5%)	6 (5.9%)
Pediatrics	68 (45.0%)	81 (53.6%)	2 (1.3%)
Nursing	131 (50.2%)	125 (47.9%)	5 (1.9%)
Medical Imaging	57 (52.3%)	46 (42.2%)	6 (5.5%)
Preventive Medicine	48 (64.0%)	25 (33.3%)	2 (2.7%)
Clinical Pharmacy	31 (58.5%)	21 (39.6%)	1 (1.9%)
Science of Acupuncture and Moxibustion	55 (55.6%)	42 (42.4%)	2 (2.0%)
Traditional Chinese Pharmacology	27 (58.7%)	19 (41.3%)	0 (0.0%)
