# Supplementary material for: A Large-Scale Multispecialty Evaluation of Web-Based Simulation in Medical Microbiology Laboratory Education: Randomized Controlled Trial
Source: JMIR Med Educ. 2025 Jul 30;11:e72495. doi: 10.2196/72495 (PMC12310184; doi:10.2196/72495)
Supplement: Multimedia Appendix 5 [file mededu-v11-e72495-s005.xlsx]

## Sheet: Sheet2
Perceived Difficulty Levels of The Virtual Simulation Experiments
Medical Specialty	Too easy, lacking challenge n (%)	Moderately challenging, appropriately difficult n (%)	Too difficult, hard to complete independently n (%)
Total	51 (4.0%)	1168 (91.1%)	63 (4.9%)
Clinic Medicine	27 (7.0%)	347 (89.7%)	13 (3.4%)
Traditional Chinese Medicine	3 (3.0%)	91 (90.1%)	7 (6.9%)
Pediatrics	5 (3.3%)	138 (91.4%)	8 (5.3%)
Nursing	8 (3.1%)	239 (91.6%)	14 (5.4%)
Medical Imaging	1 (0.9%)	101 (92.7%)	7 (6.4%)
Preventive Medicine	1 (1.3%)	70 (93.3%)	4 (5.3%)
Clinical Pharmacy	3 (5.7%)	47 (88.7%)	3 (5.7%)
Science of Acupuncture and Moxibustion	2 (2.0%)	91 (91.9%)	6 (6.1%)
Traditional Chinese Pharmacology	1 (2.2%)	44 (95.7%)	1 (2.2%)
